# Supplementary material for: Acceptance of a Novel, Highly Palatable, Calorically Dense, and Nutritionally Complete Diet in Dogs with Benign and Malignant Tumors
Source: Vet Sci. 2023 Feb 11;10(2):148. doi: 10.3390/vetsci10020148 (PMC9961485; doi:10.3390/vetsci10020148)
Supplement: Supplementary file 1 [file vetsci-10-00148-s001.zip]

Archive with 1 entries (1 files):
- vetsci-2031436-supplementary.pdf
